# Supplementary material for: Automated classification of group B Streptococcus into different clonal complexes using MALDI-TOF mass spectrometry
Source: Front Mol Biosci. 2024 Jun 27;11:1355448. doi: 10.3389/fmolb.2024.1355448 (PMC11236597; doi:10.3389/fmolb.2024.1355448)
Supplement: Supplementary file 1 [file DataSheet1.zip]

Archive with 4 entries (4 files):
- Data Sheet 1/Supplementary Document 1-a  pipeline applied to the protein spectra and more detailed paragraph  clarifying both subtyping methods.pdf
- Data Sheet 1/Supplementary Tables(Table S1-S4).docx
- Data Sheet 1/Supplementary xls1-The peak statistics, differential peaks and the 20 peaks of interest among mass spectra of GBS five major CCs by CliniProTools 3.0.xlsx
- Data Sheet 1/Supplementary xls2-The discriminative peaks used for generation of the modified GBS CCs subtyping MSP-M.xlsx
