# Supplementary material for: Automated classification of group B Streptococcus into different clonal complexes using MALDI-TOF mass spectrometry
Source: Front Mol Biosci. 2024 Jun 27;11:1355448. doi: 10.3389/fmolb.2024.1355448 (PMC11236597; doi:10.3389/fmolb.2024.1355448)
Supplement: Supplementary file 1 [file DataSheet1.zip › Data Sheet 1/Supplementary xls1-The peak statistics, differential peaks and the 20 peaks of interest among mass spectra of GBS five major CCs by CliniProTools 3.0.xlsx]

## Sheet: Peak statistics
Index	Mass	DAve	PTTA	PWKW	PAD	Ave1	Ave2	Ave3	Ave4	Ave5	StdDev1	StdDev2	StdDev3	StdDev4	StdDev5	CV1	CV2	CV3	CV4	CV5
1	2039.7	0.25	0.144	0.323	0.13	0.86	1.11	0.98	1	1.11	0.15	0.3	0.3	0.3	0.29	17.81	26.74	30.77	30.03	25.96
2	2057.86	0.26	0.637	0.658	0.152	1.32	1.45	1.23	1.4	1.19	0.35	0.47	0.41	0.5	0.38	26.23	32.21	32.89	35.7	32.28
3	2223.31	2.31	0.18	0.239	0.0914	11.45	10.07	11.37	11.26	9.14	3.76	1.61	3.22	2.06	2.06	32.87	15.95	28.35	18.31	22.52
4	2231.37	0.61	0.0109	0.0367	0.608	2.04	1.87	2.48	2.25	2.06	0.64	0.29	0.5	0.59	0.65	31.43	15.41	20.12	26.39	31.53
5	2242.5	0.62	0.458	0.499	0.254	3.24	2.86	2.73	3.14	2.62	1.2	1.04	0.66	0.81	0.63	36.93	36.42	24.03	25.74	24.03
6	2251.89	0.18	0.633	0.5	0.0742	1.14	1.16	1.09	1.17	1.27	0.31	0.19	0.23	0.3	0.28	27.42	16.43	21.02	26.07	21.98
7	2268.42	0.63	0.404	0.437	0.0366	2.42	2.33	2.5	2.64	2.01	0.79	0.51	0.69	0.68	0.64	32.81	21.87	27.37	25.86	31.85
8	2273.58	0.05	0.988	0.996	0.0092	1.16	1.12	1.17	1.15	1.13	0.26	0.22	0.31	0.27	0.25	22.05	19.49	26.7	23.39	22.04
9	2278.46	1.25	0.0373	0.045	0.00638	2.59	1.97	2.54	2.19	3.22	1.42	0.47	0.71	0.8	1	54.72	24.1	28.08	36.35	31.12
10	2290.18	0.2	0.754	0.87	0.00286	1.07	0.97	1	1.03	1.17	0.28	0.23	0.25	0.29	0.38	26.52	24.22	24.7	28.04	32.35
11	2295.27	0.5	0.0105	0.0135	0.0375	1.1	1.28	1.45	1.6	1.6	0.24	0.32	0.42	0.41	0.37	21.32	25.23	28.63	25.63	23.14
12	2310.52	1.77	0.0135	0.00523	0.000636	3.51	1.75	2.04	3.2	3.49	1.47	1.03	0.68	1.53	1.69	41.82	58.72	33.52	47.88	48.4
13	2376.16	0.34	0.627	0.545	0.00951	1.24	1.41	1.2	1.24	1.07	0.27	0.5	0.42	0.26	0.35	21.84	35.08	35	21.19	32.5
14	2652.96	0.88	0.318	0.323	0.116	2.82	3.67	2.93	3.32	2.79	1.05	1.03	0.96	1.14	0.9	37.35	27.95	32.84	34.47	32.18
15	2657.97	0.29	0.149	0.129	0.00175	1.08	1.24	1.37	1.22	1.14	0.21	0.27	0.36	0.45	0.29	19.86	21.49	26.33	37.09	25.31
16	2687.79	6.75	8.22e-05	0.000607	0.0562	5.89	2.85	6.94	5.19	9.59	5.68	1.89	2.99	3.09	2.16	96.47	66.52	43.06	59.53	22.52
17	2695.64	1.93	3.96e-05	0.000165	0.0015	1.52	0.99	2.29	1.62	2.92	0.95	0.26	0.94	0.62	1.15	62.68	26.04	40.91	38.4	39.44
18	2701.35	2.38	0.000843	0.000458	< 0.000001	1.37	1.06	1.75	1.42	3.44	0.65	0.36	0.43	0.46	1.4	47.74	34.13	24.66	32.21	40.57
19	2731.91	0.39	0.781	0.716	0.0752	3.68	3.76	3.37	3.66	3.44	0.9	1.08	0.82	1.05	1.11	24.5	28.86	24.26	28.61	32.28
20	2954.93	5.54	2.18e-06	< 0.000001	< 0.000001	1.77	1.64	7.18	1.93	5.01	0.79	0.28	3.15	0.79	1.88	44.5	17.02	43.94	41.08	37.58
21	2969.06	0.3	0.526	0.325	0.000497	1.91	1.98	2.21	2.21	2.04	0.46	0.45	0.5	0.7	0.42	24.06	22.5	22.48	31.76	20.44
22	2976.04	9.27	9.04e-05	7.75e-05	0.861	20.74	20.19	16.83	22.22	12.94	5.14	3.44	3.68	3.42	2.95	24.77	17.04	21.85	15.37	22.8
23	2984.67	3.94	0.186	0.0357	< 0.000001	2.84	2.97	3.3	6.51	2.56	0.88	0.69	0.76	10.97	0.73	30.85	23.09	23.08	168.57	28.47
24	2988.83	4.12	0.492	0.0224	< 0.000001	2.51	2.49	2.31	6.44	2.8	0.66	0.43	0.47	13.49	0.9	26.51	17.42	20.2	209.63	32.17
25	3008.35	2.63	0.591	0.0583	< 0.000001	2.24	2.55	2.33	4.85	2.23	0.68	0.66	0.63	6.58	0.8	30.43	25.7	27.26	135.59	35.96
26	3028.84	1.59	0.428	0.267	< 0.000001	2.82	3.06	2.58	4.14	2.54	0.53	0.93	0.61	4.69	0.55	18.85	30.3	23.68	113.46	21.81
27	3048.4	0.61	0.458	0.196	< 0.000001	1.21	1.27	1.2	1.69	1.08	0.17	0.3	0.26	1.24	0.26	13.74	23.34	21.47	73.56	24.1
28	3063.37	2.79	0.199	0.323	0.0412	6.25	7.66	6.8	8.56	9.04	1.7	2.83	2.25	3.4	3.67	27.23	36.95	33.06	39.77	40.64
29	3076.27	0.29	0.547	0.736	2.83e-06	1.36	1.47	1.51	1.56	1.65	0.22	0.4	0.6	0.45	0.52	16.44	27.06	40.05	28.8	31.57
30	3082.85	0.2	0.578	0.658	0.808	1.41	1.56	1.52	1.62	1.5	0.22	0.42	0.32	0.31	0.32	15.81	26.93	21.29	19.35	21.4
31	3090.47	5.01	0.000586	0.00319	0.74	10.91	13.55	13.39	12.42	8.54	2.25	3.08	2.18	3.24	1.91	20.66	22.72	16.29	26.11	22.39
32	3098.5	0.76	0.0105	0.0128	0.306	1.84	2.01	2.3	2.21	1.54	0.23	0.4	0.54	0.56	0.46	12.4	20.03	23.57	25.49	29.57
33	3103.28	0.7	0.257	0.169	0.0412	1.79	1.88	1.94	1.92	2.49	0.24	0.34	0.34	0.43	0.77	13.31	18.26	17.55	22.31	31.05
34	3123.77	5.73	3.74e-05	2.79e-05	< 0.000001	6.57	1.03	0.85	0.99	1.47	2.3	0.25	0.15	0.26	0.67	35.04	24.3	17.75	26.36	45.74
35	3152.37	2.83	0.141	0.102	2.14e-05	4.31	5.71	3.92	4.1	2.88	2.64	2.86	1.37	1.95	1.3	61.09	50.1	35.01	47.61	45.07
36	3366.95	3.23	0.776	0.827	0.152	20.31	17.08	18.47	18.85	18.04	8.07	3.93	4.49	4.08	2.65	39.73	22.99	24.32	21.67	14.68
37	3382.99	0.47	0.935	0.814	3.59e-05	5.76	6.23	6.16	5.89	6.21	1.39	1.26	2.63	1.49	1.47	24.1	20.2	42.74	25.36	23.69
38	3398.54	0.33	0.418	0.473	0.74	3.37	3.05	3.34	3.38	3.31	0.78	0.4	0.61	0.37	0.39	23.22	13.16	18.37	10.83	11.75
39	3405.73	4.22	0.143	0.212	0.0336	20.22	18.68	19.3	19.86	16	6.31	3.15	3.98	3.83	2.86	31.2	16.85	20.62	19.31	17.87
40	3420.6	11.23	0.000871	0.00138	0.522	16.65	11.78	17.45	13.94	23.01	8	3.31	4.42	5.33	4.85	48.04	28.14	25.34	38.26	21.06
41	3434.23	3.51	0.0226	0.00768	1.89e-06	3.73	3.28	3.97	3.97	6.78	1.18	0.66	0.7	1	2.68	31.69	20.25	17.58	25.18	39.5
42	3445.1	5.36	1.13e-06	0.000134	0.383	3.8	7.55	7.61	9.16	8.26	1.05	1.97	1.58	2.26	2.05	27.54	26.07	20.83	24.67	24.79
43	3468.83	14.49	0.00323	0.00181	0.0161	31.99	17.5	18.35	28.53	29.95	8.8	7.61	6.9	12.11	12.06	27.51	43.5	37.57	42.44	40.27
44	3497.04	1.32	0.101	0.0213	0.724	5.63	5.81	5.05	6.29	6.37	1.18	1.15	1.14	1.44	1.63	21.02	19.85	22.54	22.91	25.55
45	3534.3	0.33	0.23	0.0742	0.512	1.81	1.69	1.68	1.96	2.01	0.33	0.35	0.36	0.37	0.53	18.06	20.6	21.55	18.95	26.24
46	3555.33	0.47	0.124	0.0557	0.24	1.62	1.4	1.56	1.87	1.79	0.34	0.28	0.3	0.51	0.6	20.8	19.89	18.91	27.41	33.21
47	3646.52	1.3	0.0376	0.038	0.714	3.98	4.26	2.96	3.35	3.58	1.08	1.16	0.86	1.1	1.19	27.19	27.26	29.14	32.75	33.28
48	3744.76	0.43	0.156	0.255	0.872	1.63	1.77	1.58	1.49	1.35	0.4	0.29	0.5	0.33	0.38	24.61	16.48	31.32	21.89	27.91
49	3819.12	2.91	0.0358	0.00168	< 0.000001	1.54	1.26	1.46	1.37	4.17	0.91	0.25	0.31	0.73	2.29	59.06	19.9	20.94	53.68	55.01
50	3982.02	7.83	0.0277	0.0213	0.608	21.07	25.99	23.18	23.46	18.16	4.9	4.32	4.12	5.83	4.25	23.28	16.63	17.75	24.87	23.43
51	4011.51	0.37	0.0565	0.0368	0.179	1.29	1.39	1.66	1.58	1.58	0.31	0.24	0.37	0.2	0.47	24.42	17.29	22.15	12.75	30.03
52	4079.32	0.14	0.591	0.622	0.858	1.48	1.57	1.52	1.43	1.44	0.35	0.25	0.2	0.18	0.33	23.46	15.77	13.03	12.74	22.64
53	4100.56	3.11	0.526	0.456	0.76	20.27	20.92	19.16	19.83	17.81	3.33	3.76	3.46	4.02	3.64	16.42	17.98	18.05	20.26	20.44
54	4113.6	2.26	0.0913	0.0316	< 0.000001	3.13	3.19	3.19	3.18	5.39	0.48	0.6	0.47	0.46	1.83	15.41	18.68	14.87	14.45	33.98
55	4408.55	0.25	0.542	0.748	0.00664	1.48	1.36	1.58	1.61	1.51	0.44	0.29	0.45	0.48	0.45	30.01	21.38	28.24	29.68	29.74
56	4419.96	0.43	0.611	0.452	0.584	2.22	2.17	2.33	2.32	1.91	0.47	0.5	0.55	0.61	0.65	21.04	23.24	23.7	26.21	33.97
57	4436.45	1.37	0.0599	0.0677	0.491	4.98	4.4	4.96	5.13	3.76	1	0.54	1.04	1.32	1.05	20.14	12.27	20.92	25.72	27.83
58	4452.05	6.59	0.378	0.237	0.0122	41.43	38.21	34.83	36.8	35.89	8.7	7.61	6.51	7.13	3.69	21	19.91	18.69	19.37	10.27
59	4467.93	2.88	0.00394	0.00113	0.323	7.65	6.82	9.7	8.25	7.19	2.11	1.47	2.13	0.96	1.09	27.54	21.51	21.99	11.6	15.12
60	4489.93	0.72	0.726	0.827	0.0467	4.99	4.51	4.86	5.23	4.79	1.31	0.98	1.12	1.42	1.01	26.26	21.64	23.02	27.21	21.05
61	4514.85	3.1	0.0848	0.0343	0.362	10.67	10.53	10.98	13.63	11.14	1.55	2	2.2	3	1.55	14.53	19.02	20.05	22.02	13.91
62	4527.53	0.97	0.0664	0.0659	0.0965	4.15	4.12	3.91	4.32	4.88	0.54	0.37	0.46	0.6	0.84	13.08	9.1	11.71	13.89	17.24
63	4545.41	2.31	0.121	0.0659	0.633	13.95	14.98	12.66	12.77	13.32	1.57	2.36	1.97	2.74	2.22	11.23	15.75	15.57	21.44	16.67
64	4596.42	0.38	0.722	0.84	< 0.000001	2.32	2.26	2.64	2.59	2.32	0.45	0.64	1.38	0.84	0.48	19.29	28.2	52.3	32.43	20.48
65	4677.8	0.22	0.591	0.323	0.0823	1.5	1.64	1.41	1.45	1.43	0.34	0.33	0.36	0.34	0.62	22.67	20.24	25.14	23.47	43.11
66	4730.22	14.36	0.0285	0.0265	0.039	27.04	31.98	24.13	21	17.63	13.1	9.9	6.72	7.03	6.62	48.45	30.94	27.87	33.48	37.56
67	4745.76	1.23	0.053	0.0357	0.0557	3.08	3.64	2.83	2.73	2.42	1.01	0.97	0.56	0.85	0.49	32.9	26.71	19.66	31.26	20.34
68	4757.03	1.38	0.00132	0.00525	0.213	2.77	3.45	3	2.69	2.08	0.47	0.85	0.76	0.9	0.37	17.11	24.62	25.44	33.56	17.99
69	4797.27	1.33	0.0365	0.0205	< 0.000001	2.34	2.62	1.65	1.33	1.3	1.87	1.31	0.75	0.46	0.34	80.09	49.84	45.77	34.57	26.36
70	4896.65	0.51	0.181	0.183	0.701	2.05	2.23	1.89	1.99	1.72	0.21	0.41	0.35	0.48	0.57	10.37	18.31	18.66	24.37	33.08
71	4993.36	2.31	0.00934	0.0123	0.791	5.01	5.89	4.72	4.37	3.58	1.58	0.97	1.14	1.42	1.2	31.57	16.5	24.08	32.54	33.58
72	5076.7	7.61	0.0287	0.00435	0.714	15.08	18.16	16.25	13.82	10.55	4.77	4.08	3.52	3.07	5.26	31.61	22.49	21.68	22.2	49.9
73	5180.32	0.58	0.0439	0.0368	0.0467	1.87	2.1	1.73	1.78	1.51	0.44	0.38	0.32	0.37	0.3	23.34	18.25	18.46	20.99	19.91
74	5201.43	2.7	0.305	0.214	0.492	15.18	16.56	15.08	13.86	13.96	2.73	2.62	3.28	3.06	3.69	18	15.83	21.76	22.08	26.4
75	5217.96	1.65	0.00171	0.00144	0.228	5.31	6.76	5.12	6.19	5.4	0.56	0.88	0.78	1.1	1.61	10.64	13.02	15.3	17.79	29.81
76	5246.71	4.54	0.0299	0.0138	0.374	14.14	16.36	14.33	12.37	11.81	3.76	2.64	2.74	2.87	3.55	26.59	16.15	19.11	23.18	30.02
77	5365	1.68	0.000486	0.000607	0.000199	1.47	1.15	2.07	1.3	2.83	0.87	0.5	0.88	0.4	0.77	59.19	43.23	42.39	30.81	27.12
78	5379.11	19	4.78e-06	6.72e-05	0.00341	11.98	5.94	16.69	9.77	24.93	8.62	3.91	7.27	4.61	5.43	72.01	65.94	43.55	47.16	21.79
79	5395.18	5.02	9.04e-05	6.72e-05	0.000728	2.53	1.6	4.64	2.72	6.62	1.59	0.93	2.19	1.29	2.54	62.77	58.12	47.25	47.61	38.39
80	5406.58	4.57	2.16e-05	1.53e-05	2.2e-06	2.03	1.13	2.71	1.9	5.69	1	0.42	0.96	0.48	2.4	48.99	36.96	35.64	25.33	42.12
81	5470.88	4.53	0.00264	0.00182	0.93	14.85	16.05	11.51	12.53	13.69	3.05	2.36	2.41	2.95	2.88	20.56	14.69	20.94	23.55	21.02
82	5742.39	1.23	0.069	0.0122	8.18e-05	2.16	2.64	1.58	1.42	1.54	1.32	1.02	0.61	1.05	0.77	61.23	38.53	38.74	74.17	49.76
83	5878.26	0.92	0.000274	0.000139	0.308	1.82	2.31	2.66	1.75	1.79	0.57	0.48	0.48	0.41	0.73	31.09	20.65	18.07	23.42	40.83
84	5892.3	0.85	0.000678	6.72e-05	0.207	1.73	2.08	2.56	1.71	1.95	0.34	0.28	0.55	0.41	0.46	19.86	13.42	21.5	24.18	23.58
85	5912.52	12.42	< 0.000001	< 0.000001	< 0.000001	3.88	4.23	16.3	4.99	11.8	0.85	0.69	4.28	1.98	4.65	21.95	16.22	26.25	39.63	39.37
86	5940.33	0.9	0.0248	0.28	0.000639	4.88	5.03	5.44	5.27	4.54	0.96	1.06	1.1	1.36	0.28	19.67	21.04	20.22	25.81	6.24
87	5954.65	10.63	0.00322	0.00102	0.323	40.02	39.96	32.49	36.27	29.39	5.63	7.01	5.68	6.01	4.65	14.08	17.55	17.48	16.56	15.81
88	5971.03	2	0.00218	0.00525	0.475	6.13	6.64	7.07	6.98	5.07	1.15	1.06	1.25	1.38	0.81	18.79	15.95	17.68	19.77	16.06
89	5992.79	0.87	0.149	0.12	0.177	3.45	3.03	2.94	3.7	2.83	1.11	0.99	0.86	0.92	0.63	32.18	32.77	29.09	24.92	22.11
90	6011.02	0.46	0.133	0.173	0.74	1.75	1.6	1.69	1.88	1.42	0.42	0.29	0.41	0.39	0.32	24.18	18.14	24.17	20.81	22.62
91	6085.83	0.15	0.754	0.766	0.616	1.26	1.41	1.38	1.41	1.4	0.28	0.2	0.26	0.29	0.26	21.89	13.97	18.73	20.42	18.28
92	6099.14	0.54	0.181	0.13	0.0842	1.89	2.08	1.94	1.89	1.54	0.31	0.45	0.38	0.5	0.4	16.42	21.91	19.52	26.46	25.91
93	6129.09	5.35	0.458	0.373	0.000672	17.6	20.14	18.53	18.94	22.95	6.21	5.25	4.81	3.3	5.96	35.27	26.04	25.96	17.44	25.98
94	6144.25	2.79	0.0137	0.0047	0.00958	5.02	6.25	5	3.8	3.47	2.94	1.93	1.36	1.63	1.19	58.5	30.88	27.2	43	34.37
95	6166.63	0.97	0.104	0.0717	2.56e-05	4.07	4.68	4.96	4.43	3.99	0.87	0.68	1.32	0.79	0.66	21.4	14.53	26.53	17.74	16.65
96	6183.11	8.69	0.0124	0.00707	0.327	27.66	33.12	31.44	27.23	24.43	5.61	3.76	3.4	5.38	6.39	20.29	11.36	10.83	19.74	26.17
97	6200.27	1.37	3.01e-05	5.68e-05	0.82	3.82	4.32	5.1	4.27	3.72	0.7	0.54	0.56	0.85	0.44	18.24	12.59	10.9	20.02	11.71
98	6221.01	0.69	0.31	0.0873	0.409	2.96	2.27	2.48	2.45	2.37	0.7	0.59	0.46	0.42	0.52	23.56	26.12	18.62	17.33	21.99
99	6249.64	14.9	< 0.000001	5.68e-05	< 0.000001	16.24	1.33	1.34	1.41	2.23	4.17	0.23	0.3	0.2	0.9	25.71	16.92	22.07	14.13	40.15
100	6652.56	1.9	0.0105	0.00782	0.0289	3.74	4.88	3.31	2.98	3.47	1.6	1.03	0.78	1.38	1.28	42.83	21.08	23.62	46.47	36.91
101	6693.62	0.19	0.956	0.996	0.459	2.82	2.79	2.73	2.92	2.83	0.79	0.81	0.7	0.66	0.62	27.84	29.06	25.54	22.41	21.92
102	6735.22	3.44	0.594	0.351	0.121	28.77	26.68	26.85	25.33	28.12	7.8	7.63	5.13	3.61	4.48	27.11	28.59	19.12	14.24	15.95
103	6765.77	2.82	0.0288	0.0105	< 0.000001	4.43	4.11	5.52	4.46	6.93	1.12	0.69	5.04	0.93	1.97	25.25	16.82	91.22	20.81	28.39
104	6771.65	0.52	0.733	0.624	0.113	4.67	4.25	4.74	4.77	4.74	1.14	0.96	0.99	1	1.18	24.31	22.56	20.93	21.05	24.92
105	6812.67	3.42	0.702	0.529	0.393	29.33	29.55	28.87	27.93	26.12	4.96	7.59	4.22	5.94	4.93	16.9	25.67	14.6	21.26	18.89
106	6842.45	14.15	4.23e-05	5.68e-05	0.487	18.8	14.43	22.06	15.89	28.58	6.16	4.26	4.85	3.98	4.84	32.77	29.5	21.98	25.05	16.92
107	6891.86	11.09	< 0.000001	5.68e-05	2.56e-05	7.09	15.75	16.37	18.18	17.68	1.07	2.62	1.97	2.53	2.1	15.11	16.63	12.03	13.91	11.89
108	6939.44	25.31	8.71e-05	2.79e-05	0.633	48.11	22.8	28.95	40.86	43.18	8.86	14.51	7.79	9.5	8.58	18.42	63.65	26.9	23.26	19.87
109	7069.67	1.15	2.31e-05	6.59e-05	0.0249	2.53	2.27	2.28	2.93	3.42	0.4	0.27	0.6	0.55	0.38	15.83	11.94	26.47	18.89	11.02
110	7111.54	0.85	0.00727	0.00191	0.097	2.06	1.41	1.56	2.22	2.26	0.47	0.46	0.4	0.64	0.85	22.88	32.66	25.73	28.96	37.62
111	7196.69	3.13	0.00563	0.00525	< 0.000001	3.27	4.15	2.13	1.16	1.02	3.65	2.65	1.89	0.73	0.27	111.54	63.86	88.74	63.02	26.42
112	7489.57	4.58	0.0101	0.00181	0.608	9.04	10.95	9.21	7.54	6.37	2.75	2.61	1.58	1.73	2.57	30.39	23.87	17.1	22.93	40.29
113	7524.49	2.51	0.00563	0.000951	< 0.000001	3.25	4.05	2.72	1.54	1.8	2.81	2.18	1.63	0.45	0.57	86.52	53.78	59.76	29	31.89
114	7562.56	0.51	0.00884	0.00753	0.0366	1.26	1.51	1.37	1	1.15	0.42	0.45	0.31	0.24	0.14	33.43	29.76	22.31	24.34	12.46
115	7638.17	2.75	0.0223	0.00444	< 0.000001	1.4	1.45	1.44	0.98	3.72	0.71	0.37	0.52	0.5	2.23	50.6	25.86	35.85	50.82	59.89
116	7735.64	1.25	0.016	0.0051	2.34e-06	2.62	2.56	1.37	1.43	1.53	1.6	0.93	0.51	0.74	0.72	61.15	36.38	37.43	51.69	47.11
117	7922.44	0.75	0.0284	0.0531	0.404	1.96	2.43	2.25	2.09	1.67	0.52	0.45	0.45	0.77	0.43	26.55	18.4	19.76	36.56	25.63
118	7963.79	9.89	0.0273	0.0101	0.578	25.24	32.02	28.41	25.6	22.13	7.24	5.07	3.86	6.37	6.26	28.69	15.84	13.58	24.88	28.29
119	7979.62	3.1	4.78e-06	2.79e-05	0.359	5.01	6.38	7.96	6.19	4.86	1.27	0.98	1.46	1.58	0.63	25.41	15.39	18.38	25.58	13.04
120	8018.37	0.57	0.0218	0.0185	0.74	1.76	1.96	2.21	1.98	1.64	0.44	0.3	0.4	0.5	0.36	24.87	15.24	17.89	25.18	21.8
121	8063.98	0.84	0.0124	0.00636	0.000777	1.51	1.91	1.41	1.4	1.07	0.5	0.57	0.25	0.22	0.26	32.83	29.88	17.48	15.65	24.56
122	8108.5	0.37	0.0422	0.0164	0.491	1.12	1.33	1.23	1.15	0.97	0.23	0.27	0.16	0.26	0.21	20.89	20.62	12.69	22.9	21.67
123	8159.99	0.31	0.424	0.342	0.218	1.81	2.04	1.96	1.9	1.74	0.28	0.33	0.3	0.49	0.42	15.74	16.31	15.13	25.65	23.99
124	8200.66	3.66	0.417	0.194	0.893	19.6	21.15	19.85	18.65	17.48	1.98	3.4	2.54	3.54	4.51	10.09	16.08	12.8	18.96	25.81
125	8257.35	0.33	0.0954	0.106	0.718	1.14	1.12	1.08	1.26	1.41	0.36	0.22	0.21	0.26	0.29	31.17	19.19	19.85	20.9	20.95
126	9016.36	3.14	2.16e-05	2.79e-05	0.00105	5.88	6.59	5.31	3.45	4.35	1.33	2.04	1.55	0.48	1.08	22.61	30.92	29.16	13.92	24.79
127	9028.71	1.95	0.0224	0.0164	0.858	6.63	7.02	7.47	8.58	7.21	0.91	1.23	1.35	1.41	1.36	13.68	17.54	18.12	16.39	18.89
128	9089.34	2.42	0.0158	0.0251	0.371	8.89	10.35	8.93	7.93	8.86	1.98	1.32	1.33	1.34	2.18	22.32	12.75	14.85	16.84	24.62
129	9233.19	0.24	0.0192	0.0189	0.209	0.86	1.01	0.88	0.78	0.77	0.17	0.17	0.13	0.17	0.1	20.04	16.53	15.2	21.62	12.68
130	9458.71	14.27	0.004	0.00115	0.561	22.56	29.57	21.28	16.95	15.3	11.9	7.04	4.85	5.96	6.11	52.73	23.81	22.81	35.17	39.97
131	9521.09	0.72	0.00698	0.00525	0.858	1.34	1.66	1.25	1.2	0.94	0.51	0.33	0.26	0.41	0.29	37.88	19.98	20.89	34.32	31.12
132	9560.06	0.42	0.0215	0.0103	0.907	1.09	1.24	1.04	0.94	0.82	0.36	0.24	0.21	0.29	0.2	33.15	19.53	20.15	30.64	24.96
133	9601.6	0.4	0.0181	0.00477	0.342	0.85	1.05	0.84	0.7	0.65	0.38	0.27	0.18	0.22	0.17	44.68	25.96	20.97	31.96	26.05
134	9628.76	0.28	0.0335	0.00729	0.0557	0.68	0.87	0.71	0.6	0.59	0.23	0.22	0.14	0.13	0.16	33.45	25.61	19.77	22.2	26.51
135	9791.53	0.3	0.181	0.168	0.125	1.18	1.39	1.16	1.1	1.08	0.18	0.29	0.19	0.19	0.39	15.17	20.67	16.07	17.13	36.11
136	9856.36	0.33	0.0376	0.0189	4.06e-06	0.81	0.93	0.59	0.62	0.79	0.41	0.3	0.14	0.23	0.36	49.9	32.3	23.47	36.54	45.67
137	10151.3	3.88	0.00563	0.00181	0.907	7.95	9.92	9.27	6.93	6.04	2.83	2.38	1.56	1.73	2.89	35.61	24.04	16.86	24.9	47.8
138	10250.9	0.32	0.00622	0.0035	0.861	0.93	1.12	1.11	0.94	0.8	0.26	0.16	0.16	0.18	0.19	28.01	14.51	14.68	19.34	23.48
139	10296.2	0.42	0.00862	0.0047	0.0742	1.04	1.24	1.23	1.01	0.82	0.28	0.17	0.22	0.19	0.32	27.22	13.34	17.67	19.22	38.92
140	10400.6	1.93	0.0215	0.0157	0.673	7.43	8.4	7.84	6.47	6.84	1.67	1.44	1.43	1.08	1.88	22.45	17.14	18.25	16.63	27.52
141	10433.6	0.73	0.351	0.241	0.308	3.08	3.65	3.13	3.32	2.91	0.51	0.8	0.37	0.76	0.71	16.5	22.04	11.89	22.83	24.44
142	10491.2	2.09	0.0104	0.00525	0.224	6.7	7.87	7.15	5.77	5.81	1.98	1.64	1.14	0.98	1.92	29.63	20.89	15.99	17.05	32.98
143	10633.7	0.28	0.00264	0.00102	0.718	0.81	0.92	0.93	0.74	0.65	0.23	0.13	0.14	0.15	0.16	28.28	13.59	15.16	20.48	23.82
144	10939.3	2.34	0.00862	0.00345	0.459	7.23	8.1	5.96	5.76	6.75	1.16	1.64	1.13	1.33	1.39	16.04	20.23	18.98	23.12	20.57
145	11481.7	0.57	0.069	0.0217	4.77e-06	1	1.13	0.81	0.56	0.72	0.7	0.48	0.39	0.34	0.33	69.66	42.78	48.72	61.18	46.26
146	11546.1	0.26	0.0212	0.00968	< 0.000001	0.51	0.58	0.46	0.32	0.36	0.28	0.23	0.22	0.11	0.08	55.27	40.05	47.83	36.03	23.62
147	11752.6	0.25	0.00708	0.00625	0.509	0.55	0.7	0.66	0.52	0.45	0.16	0.22	0.15	0.11	0.11	28.62	30.91	22.49	20.76	24.12
148	12285.3	0.91	0.0105	0.00582	0.00146	1.07	1.51	1.05	0.61	0.72	0.78	0.6	0.45	0.41	0.43	72.66	39.92	42.7	67.46	60.55
149	12887.6	0.14	0.0865	0.0537	0.00175	0.43	0.5	0.41	0.38	0.36	0.1	0.15	0.09	0.09	0.05	22.64	29.36	21.83	23.35	15.2
150	13301.7	0.45	0.0226	0.00873	0.0577	0.88	1.09	0.78	0.64	0.66	0.41	0.29	0.22	0.29	0.26	46.7	26.52	28.82	45.35	39.2
151	14136.7	0.12	0.133	0.111	0.0467	0.35	0.43	0.33	0.33	0.45	0.1	0.11	0.08	0.08	0.16	28.87	26.86	22.77	24.14	35.73
152	14389.4	0.65	0.00173	0.00102	< 0.000001	0.73	0.94	0.56	0.33	0.29	0.66	0.49	0.41	0.15	0.05	90.89	51.66	71.91	45.54	18.71
153	14975.4	0.8	0.00489	0.00181	0.714	1.74	2.24	1.99	1.5	1.44	0.53	0.57	0.27	0.38	0.52	30.75	25.46	13.54	25.28	36.25
154	15046.5	0.63	0.00323	0.00084	< 0.000001	1.02	1.25	0.92	0.61	0.68	0.71	0.53	0.37	0.1	0.16	69.78	42.77	40.28	17.06	24.11
155	15467.3	0.31	0.00884	0.00181	6.96e-05	0.67	0.71	0.45	0.4	0.46	0.29	0.2	0.09	0.14	0.23	42.84	28.53	20.36	34.02	50.53

## Sheet: orderred 91 differential peaks
Index	Mass	DAve	PTTA	PWKW	PAD	Ave1	Ave2	Ave3	Ave4	Ave5	StdDev1	StdDev2	StdDev3	StdDev4	StdDev5	CV1	CV2	CV3	CV4	CV5
4	2231.37	0.61	0.0109	0.0367	0.608	2.04	1.87	2.48	2.25	2.06	0.64	0.29	0.5	0.59	0.65	31.43	15.41	20.12	26.39	31.53
9	2278.46	1.25	0.0373	0.045	0.00638	2.59	1.97	2.54	2.19	3.22	1.42	0.47	0.71	0.8	1	54.72	24.1	28.08	36.35	31.12
11	2295.27	0.5	0.0105	0.0135	0.0375	1.1	1.28	1.45	1.6	1.6	0.24	0.32	0.42	0.41	0.37	21.32	25.23	28.63	25.63	23.14
12	2310.52	1.77	0.0135	0.00523	0.000636	3.51	1.75	2.04	3.2	3.49	1.47	1.03	0.68	1.53	1.69	41.82	58.72	33.52	47.88	48.4
16	2687.79	6.75	8.22e-05	0.000607	0.0562	5.89	2.85	6.94	5.19	9.59	5.68	1.89	2.99	3.09	2.16	96.47	66.52	43.06	59.53	22.52
17	2695.64	1.93	3.96e-05	0.000165	0.0015	1.52	0.99	2.29	1.62	2.92	0.95	0.26	0.94	0.62	1.15	62.68	26.04	40.91	38.4	39.44
18	2701.35	2.38	0.000843	0.000458	< 0.000001	1.37	1.06	1.75	1.42	3.44	0.65	0.36	0.43	0.46	1.4	47.74	34.13	24.66	32.21	40.57
20	2954.93	5.54	2.18e-06	< 0.000001	< 0.000001	1.77	1.64	7.18	1.93	5.01	0.79	0.28	3.15	0.79	1.88	44.5	17.02	43.94	41.08	37.58
22	2976.04	9.27	9.04e-05	7.75e-05	0.861	20.74	20.19	16.83	22.22	12.94	5.14	3.44	3.68	3.42	2.95	24.77	17.04	21.85	15.37	22.8
23	2984.67	3.94	0.186	0.0357	< 0.000001	2.84	2.97	3.3	6.51	2.56	0.88	0.69	0.76	10.97	0.73	30.85	23.09	23.08	168.57	28.47
24	2988.83	4.12	0.492	0.0224	< 0.000001	2.51	2.49	2.31	6.44	2.8	0.66	0.43	0.47	13.49	0.9	26.51	17.42	20.2	209.63	32.17
31	3090.47	5.01	0.000586	0.00319	0.74	10.91	13.55	13.39	12.42	8.54	2.25	3.08	2.18	3.24	1.91	20.66	22.72	16.29	26.11	22.39
32	3098.5	0.76	0.0105	0.0128	0.306	1.84	2.01	2.3	2.21	1.54	0.23	0.4	0.54	0.56	0.46	12.4	20.03	23.57	25.49	29.57
34	3123.77	5.73	3.74e-05	2.79e-05	< 0.000001	6.57	1.03	0.85	0.99	1.47	2.3	0.25	0.15	0.26	0.67	35.04	24.3	17.75	26.36	45.74
40	3420.6	11.23	0.000871	0.00138	0.522	16.65	11.78	17.45	13.94	23.01	8	3.31	4.42	5.33	4.85	48.04	28.14	25.34	38.26	21.06
41	3434.23	3.51	0.0226	0.00768	1.89e-06	3.73	3.28	3.97	3.97	6.78	1.18	0.66	0.7	1	2.68	31.69	20.25	17.58	25.18	39.5
42	3445.1	5.36	1.13e-06	0.000134	0.383	3.8	7.55	7.61	9.16	8.26	1.05	1.97	1.58	2.26	2.05	27.54	26.07	20.83	24.67	24.79
43	3468.83	14.49	0.00323	0.00181	0.0161	31.99	17.5	18.35	28.53	29.95	8.8	7.61	6.9	12.11	12.06	27.51	43.5	37.57	42.44	40.27
47	3646.52	1.3	0.0376	0.038	0.714	3.98	4.26	2.96	3.35	3.58	1.08	1.16	0.86	1.1	1.19	27.19	27.26	29.14	32.75	33.28
49	3819.12	2.91	0.0358	0.00168	< 0.000001	1.54	1.26	1.46	1.37	4.17	0.91	0.25	0.31	0.73	2.29	59.06	19.9	20.94	53.68	55.01
50	3982.02	7.83	0.0277	0.0213	0.608	21.07	25.99	23.18	23.46	18.16	4.9	4.32	4.12	5.83	4.25	23.28	16.63	17.75	24.87	23.43
54	4113.6	2.26	0.0913	0.0316	< 0.000001	3.13	3.19	3.19	3.18	5.39	0.48	0.6	0.47	0.46	1.83	15.41	18.68	14.87	14.45	33.98
59	4467.93	2.88	0.00394	0.00113	0.323	7.65	6.82	9.7	8.25	7.19	2.11	1.47	2.13	0.96	1.09	27.54	21.51	21.99	11.6	15.12
66	4730.22	14.36	0.0285	0.0265	0.039	27.04	31.98	24.13	21	17.63	13.1	9.9	6.72	7.03	6.62	48.45	30.94	27.87	33.48	37.56
68	4757.03	1.38	0.00132	0.00525	0.213	2.77	3.45	3	2.69	2.08	0.47	0.85	0.76	0.9	0.37	17.11	24.62	25.44	33.56	17.99
69	4797.27	1.33	0.0365	0.0205	< 0.000001	2.34	2.62	1.65	1.33	1.3	1.87	1.31	0.75	0.46	0.34	80.09	49.84	45.77	34.57	26.36
71	4993.36	2.31	0.00934	0.0123	0.791	5.01	5.89	4.72	4.37	3.58	1.58	0.97	1.14	1.42	1.2	31.57	16.5	24.08	32.54	33.58
72	5076.7	7.61	0.0287	0.00435	0.714	15.08	18.16	16.25	13.82	10.55	4.77	4.08	3.52	3.07	5.26	31.61	22.49	21.68	22.2	49.9
73	5180.32	0.58	0.0439	0.0368	0.0467	1.87	2.1	1.73	1.78	1.51	0.44	0.38	0.32	0.37	0.3	23.34	18.25	18.46	20.99	19.91
75	5217.96	1.65	0.00171	0.00144	0.228	5.31	6.76	5.12	6.19	5.4	0.56	0.88	0.78	1.1	1.61	10.64	13.02	15.3	17.79	29.81
76	5246.71	4.54	0.0299	0.0138	0.374	14.14	16.36	14.33	12.37	11.81	3.76	2.64	2.74	2.87	3.55	26.59	16.15	19.11	23.18	30.02
77	5365	1.68	0.000486	0.000607	0.000199	1.47	1.15	2.07	1.3	2.83	0.87	0.5	0.88	0.4	0.77	59.19	43.23	42.39	30.81	27.12
78	5379.11	19	4.78e-06	6.72e-05	0.00341	11.98	5.94	16.69	9.77	24.93	8.62	3.91	7.27	4.61	5.43	72.01	65.94	43.55	47.16	21.79
79	5395.18	5.02	9.04e-05	6.72e-05	0.000728	2.53	1.6	4.64	2.72	6.62	1.59	0.93	2.19	1.29	2.54	62.77	58.12	47.25	47.61	38.39
80	5406.58	4.57	2.16e-05	1.53e-05	2.2e-06	2.03	1.13	2.71	1.9	5.69	1	0.42	0.96	0.48	2.4	48.99	36.96	35.64	25.33	42.12
81	5470.88	4.53	0.00264	0.00182	0.93	14.85	16.05	11.51	12.53	13.69	3.05	2.36	2.41	2.95	2.88	20.56	14.69	20.94	23.55	21.02
82	5742.39	1.23	0.069	0.0122	8.18e-05	2.16	2.64	1.58	1.42	1.54	1.32	1.02	0.61	1.05	0.77	61.23	38.53	38.74	74.17	49.76
83	5878.26	0.92	0.000274	0.000139	0.308	1.82	2.31	2.66	1.75	1.79	0.57	0.48	0.48	0.41	0.73	31.09	20.65	18.07	23.42	40.83
84	5892.3	0.85	0.000678	6.72e-05	0.207	1.73	2.08	2.56	1.71	1.95	0.34	0.28	0.55	0.41	0.46	19.86	13.42	21.5	24.18	23.58
85	5912.52	12.42	< 0.000001	< 0.000001	< 0.000001	3.88	4.23	16.3	4.99	11.8	0.85	0.69	4.28	1.98	4.65	21.95	16.22	26.25	39.63	39.37
87	5954.65	10.63	0.00322	0.00102	0.323	40.02	39.96	32.49	36.27	29.39	5.63	7.01	5.68	6.01	4.65	14.08	17.55	17.48	16.56	15.81
88	5971.03	2	0.00218	0.00525	0.475	6.13	6.64	7.07	6.98	5.07	1.15	1.06	1.25	1.38	0.81	18.79	15.95	17.68	19.77	16.06
94	6144.25	2.79	0.0137	0.0047	0.00958	5.02	6.25	5	3.8	3.47	2.94	1.93	1.36	1.63	1.19	58.5	30.88	27.2	43	34.37
96	6183.11	8.69	0.0124	0.00707	0.327	27.66	33.12	31.44	27.23	24.43	5.61	3.76	3.4	5.38	6.39	20.29	11.36	10.83	19.74	26.17
97	6200.27	1.37	3.01e-05	5.68e-05	0.82	3.82	4.32	5.1	4.27	3.72	0.7	0.54	0.56	0.85	0.44	18.24	12.59	10.9	20.02	11.71
99	6249.64	14.9	< 0.000001	5.68e-05	< 0.000001	16.24	1.33	1.34	1.41	2.23	4.17	0.23	0.3	0.2	0.9	25.71	16.92	22.07	14.13	40.15
100	6652.56	1.9	0.0105	0.00782	0.0289	3.74	4.88	3.31	2.98	3.47	1.6	1.03	0.78	1.38	1.28	42.83	21.08	23.62	46.47	36.91
103	6765.77	2.82	0.0288	0.0105	< 0.000001	4.43	4.11	5.52	4.46	6.93	1.12	0.69	5.04	0.93	1.97	25.25	16.82	91.22	20.81	28.39
106	6842.45	14.15	4.23e-05	5.68e-05	0.487	18.8	14.43	22.06	15.89	28.58	6.16	4.26	4.85	3.98	4.84	32.77	29.5	21.98	25.05	16.92
107	6891.86	11.09	< 0.000001	5.68e-05	2.56e-05	7.09	15.75	16.37	18.18	17.68	1.07	2.62	1.97	2.53	2.1	15.11	16.63	12.03	13.91	11.89
108	6939.44	25.31	8.71e-05	2.79e-05	0.633	48.11	22.8	28.95	40.86	43.18	8.86	14.51	7.79	9.5	8.58	18.42	63.65	26.9	23.26	19.87
109	7069.67	1.15	2.31e-05	6.59e-05	0.0249	2.53	2.27	2.28	2.93	3.42	0.4	0.27	0.6	0.55	0.38	15.83	11.94	26.47	18.89	11.02
110	7111.54	0.85	0.00727	0.00191	0.097	2.06	1.41	1.56	2.22	2.26	0.47	0.46	0.4	0.64	0.85	22.88	32.66	25.73	28.96	37.62
111	7196.69	3.13	0.00563	0.00525	< 0.000001	3.27	4.15	2.13	1.16	1.02	3.65	2.65	1.89	0.73	0.27	111.54	63.86	88.74	63.02	26.42
112	7489.57	4.58	0.0101	0.00181	0.608	9.04	10.95	9.21	7.54	6.37	2.75	2.61	1.58	1.73	2.57	30.39	23.87	17.1	22.93	40.29
113	7524.49	2.51	0.00563	0.000951	< 0.000001	3.25	4.05	2.72	1.54	1.8	2.81	2.18	1.63	0.45	0.57	86.52	53.78	59.76	29	31.89
114	7562.56	0.51	0.00884	0.00753	0.0366	1.26	1.51	1.37	1	1.15	0.42	0.45	0.31	0.24	0.14	33.43	29.76	22.31	24.34	12.46
115	7638.17	2.75	0.0223	0.00444	< 0.000001	1.4	1.45	1.44	0.98	3.72	0.71	0.37	0.52	0.5	2.23	50.6	25.86	35.85	50.82	59.89
116	7735.64	1.25	0.016	0.0051	2.34e-06	2.62	2.56	1.37	1.43	1.53	1.6	0.93	0.51	0.74	0.72	61.15	36.38	37.43	51.69	47.11
117	7922.44	0.75	0.0284	0.0531	0.404	1.96	2.43	2.25	2.09	1.67	0.52	0.45	0.45	0.77	0.43	26.55	18.4	19.76	36.56	25.63
118	7963.79	9.89	0.0273	0.0101	0.578	25.24	32.02	28.41	25.6	22.13	7.24	5.07	3.86	6.37	6.26	28.69	15.84	13.58	24.88	28.29
119	7979.62	3.1	4.78e-06	2.79e-05	0.359	5.01	6.38	7.96	6.19	4.86	1.27	0.98	1.46	1.58	0.63	25.41	15.39	18.38	25.58	13.04
120	8018.37	0.57	0.0218	0.0185	0.74	1.76	1.96	2.21	1.98	1.64	0.44	0.3	0.4	0.5	0.36	24.87	15.24	17.89	25.18	21.8
121	8063.98	0.84	0.0124	0.00636	0.000777	1.51	1.91	1.41	1.4	1.07	0.5	0.57	0.25	0.22	0.26	32.83	29.88	17.48	15.65	24.56
122	8108.5	0.37	0.0422	0.0164	0.491	1.12	1.33	1.23	1.15	0.97	0.23	0.27	0.16	0.26	0.21	20.89	20.62	12.69	22.9	21.67
126	9016.36	3.14	2.16e-05	2.79e-05	0.00105	5.88	6.59	5.31	3.45	4.35	1.33	2.04	1.55	0.48	1.08	22.61	30.92	29.16	13.92	24.79
127	9028.71	1.95	0.0224	0.0164	0.858	6.63	7.02	7.47	8.58	7.21	0.91	1.23	1.35	1.41	1.36	13.68	17.54	18.12	16.39	18.89
128	9089.34	2.42	0.0158	0.0251	0.371	8.89	10.35	8.93	7.93	8.86	1.98	1.32	1.33	1.34	2.18	22.32	12.75	14.85	16.84	24.62
129	9233.19	0.24	0.0192	0.0189	0.209	0.86	1.01	0.88	0.78	0.77	0.17	0.17	0.13	0.17	0.1	20.04	16.53	15.2	21.62	12.68
130	9458.71	14.27	0.004	0.00115	0.561	22.56	29.57	21.28	16.95	15.3	11.9	7.04	4.85	5.96	6.11	52.73	23.81	22.81	35.17	39.97
131	9521.09	0.72	0.00698	0.00525	0.858	1.34	1.66	1.25	1.2	0.94	0.51	0.33	0.26	0.41	0.29	37.88	19.98	20.89	34.32	31.12
132	9560.06	0.42	0.0215	0.0103	0.907	1.09	1.24	1.04	0.94	0.82	0.36	0.24	0.21	0.29	0.2	33.15	19.53	20.15	30.64	24.96
133	9601.6	0.4	0.0181	0.00477	0.342	0.85	1.05	0.84	0.7	0.65	0.38	0.27	0.18	0.22	0.17	44.68	25.96	20.97	31.96	26.05
134	9628.76	0.28	0.0335	0.00729	0.0557	0.68	0.87	0.71	0.6	0.59	0.23	0.22	0.14	0.13	0.16	33.45	25.61	19.77	22.2	26.51
136	9856.36	0.33	0.0376	0.0189	4.06e-06	0.81	0.93	0.59	0.62	0.79	0.41	0.3	0.14	0.23	0.36	49.9	32.3	23.47	36.54	45.67
137	10151.3	3.88	0.00563	0.00181	0.907	7.95	9.92	9.27	6.93	6.04	2.83	2.38	1.56	1.73	2.89	35.61	24.04	16.86	24.9	47.8
138	10250.9	0.32	0.00622	0.0035	0.861	0.93	1.12	1.11	0.94	0.8	0.26	0.16	0.16	0.18	0.19	28.01	14.51	14.68	19.34	23.48
139	10296.2	0.42	0.00862	0.0047	0.0742	1.04	1.24	1.23	1.01	0.82	0.28	0.17	0.22	0.19	0.32	27.22	13.34	17.67	19.22	38.92
140	10400.6	1.93	0.0215	0.0157	0.673	7.43	8.4	7.84	6.47	6.84	1.67	1.44	1.43	1.08	1.88	22.45	17.14	18.25	16.63	27.52
142	10491.2	2.09	0.0104	0.00525	0.224	6.7	7.87	7.15	5.77	5.81	1.98	1.64	1.14	0.98	1.92	29.63	20.89	15.99	17.05	32.98
143	10633.7	0.28	0.00264	0.00102	0.718	0.81	0.92	0.93	0.74	0.65	0.23	0.13	0.14	0.15	0.16	28.28	13.59	15.16	20.48	23.82
144	10939.3	2.34	0.00862	0.00345	0.459	7.23	8.1	5.96	5.76	6.75	1.16	1.64	1.13	1.33	1.39	16.04	20.23	18.98	23.12	20.57
145	11481.7	0.57	0.069	0.0217	4.77e-06	1	1.13	0.81	0.56	0.72	0.7	0.48	0.39	0.34	0.33	69.66	42.78	48.72	61.18	46.26
146	11546.1	0.26	0.0212	0.00968	< 0.000001	0.51	0.58	0.46	0.32	0.36	0.28	0.23	0.22	0.11	0.08	55.27	40.05	47.83	36.03	23.62
147	11752.6	0.25	0.00708	0.00625	0.509	0.55	0.7	0.66	0.52	0.45	0.16	0.22	0.15	0.11	0.11	28.62	30.91	22.49	20.76	24.12
148	12285.3	0.91	0.0105	0.00582	0.00146	1.07	1.51	1.05	0.61	0.72	0.78	0.6	0.45	0.41	0.43	72.66	39.92	42.7	67.46	60.55
150	13301.7	0.45	0.0226	0.00873	0.0577	0.88	1.09	0.78	0.64	0.66	0.41	0.29	0.22	0.29	0.26	46.7	26.52	28.82	45.35	39.2
152	14389.4	0.65	0.00173	0.00102	< 0.000001	0.73	0.94	0.56	0.33	0.29	0.66	0.49	0.41	0.15	0.05	90.89	51.66	71.91	45.54	18.71
153	14975.4	0.8	0.00489	0.00181	0.714	1.74	2.24	1.99	1.5	1.44	0.53	0.57	0.27	0.38	0.52	30.75	25.46	13.54	25.28	36.25
154	15046.5	0.63	0.00323	0.00084	< 0.000001	1.02	1.25	0.92	0.61	0.68	0.71	0.53	0.37	0.1	0.16	69.78	42.77	40.28	17.06	24.11
155	15467.3	0.31	0.00884	0.00181	6.96e-05	0.67	0.71	0.45	0.4	0.46	0.29	0.2	0.09	0.14	0.23	42.84	28.53	20.36	34.02	50.53

## Sheet: 20 interested peaks
Index	Mass	DAve	PTTA	PWKW	PAD	Ave1	Ave2	Ave3	Ave4	Ave5	StdDev1	StdDev2	StdDev3	StdDev4	StdDev5	CV1	CV2	CV3	CV4	CV5
20	2954.93	5.54	2.18e-06	< 0.000001	< 0.000001	1.77	1.64	7.18	1.93	5.01	0.79	0.28	3.15	0.79	1.88	44.5	17.02	43.94	41.08	37.58
23	2984.67	3.94	0.186	0.0357	< 0.000001	2.84	2.97	3.3	6.51	2.56	0.88	0.69	0.76	10.97	0.73	30.85	23.09	23.08	168.57	28.47
34	3123.77	5.73	3.74e-05	2.79e-05	< 0.000001	6.57	1.03	0.85	0.99	1.47	2.3	0.25	0.15	0.26	0.67	35.04	24.3	17.75	26.36	45.74
74	5201.43	2.7	0.305	0.214	0.492	15.18	16.56	15.08	13.86	13.96	2.73	2.62	3.28	3.06	3.69	18	15.83	21.76	22.08	26.4
80	5406.58	4.57	2.16e-05	1.53e-05	2.2e-06	2.03	1.13	2.71	1.9	5.69	1	0.42	0.96	0.48	2.4	48.99	36.96	35.64	25.33	42.12
84	5892.3	0.85	0.000678	6.72e-05	0.207	1.73	2.08	2.56	1.71	1.95	0.34	0.28	0.55	0.41	0.46	19.86	13.42	21.5	24.18	23.58
85	5912.52	12.42	< 0.000001	< 0.000001	< 0.000001	3.88	4.23	16.3	4.99	11.8	0.85	0.69	4.28	1.98	4.65	21.95	16.22	26.25	39.63	39.37
97	6200.27	1.37	3.01e-05	5.68e-05	0.82	3.82	4.32	5.1	4.27	3.72	0.7	0.54	0.56	0.85	0.44	18.24	12.59	10.9	20.02	11.71
99	6249.64	14.9	< 0.000001	5.68e-05	< 0.000001	16.24	1.33	1.34	1.41	2.23	4.17	0.23	0.3	0.2	0.9	25.71	16.92	22.07	14.13	40.15
107	6891.86	11.09	< 0.000001	5.68e-05	2.56e-05	7.09	15.75	16.37	18.18	17.68	1.07	2.62	1.97	2.53	2.1	15.11	16.63	12.03	13.91	11.89
108	6939.44	25.31	8.71e-05	2.79e-05	0.633	48.11	22.8	28.95	40.86	43.18	8.86	14.51	7.79	9.5	8.58	18.42	63.65	26.9	23.26	19.87
109	7069.67	1.15	2.31e-05	6.59e-05	0.0249	2.53	2.27	2.28	2.93	3.42	0.4	0.27	0.6	0.55	0.38	15.83	11.94	26.47	18.89	11.02
115	7638.17	2.75	0.0223	0.00444	< 0.000001	1.4	1.45	1.44	0.98	3.72	0.71	0.37	0.52	0.5	2.23	50.6	25.86	35.85	50.82	59.89
126	9016.36	3.14	2.16e-05	2.79e-05	0.00105	5.88	6.59	5.31	3.45	4.35	1.33	2.04	1.55	0.48	1.08	22.61	30.92	29.16	13.92	24.79
127	9028.71	1.95	0.0224	0.0164	0.858	6.63	7.02	7.47	8.58	7.21	0.91	1.23	1.35	1.41	1.36	13.68	17.54	18.12	16.39	18.89
128	9089.34	2.42	0.0158	0.0251	0.371	8.89	10.35	8.93	7.93	8.86	1.98	1.32	1.33	1.34	2.18	22.32	12.75	14.85	16.84	24.62
141	10433.6	0.73	0.351	0.241	0.308	3.08	3.65	3.13	3.32	2.91	0.51	0.8	0.37	0.76	0.71	16.5	22.04	11.89	22.83	24.44
143	10633.7	0.28	0.00264	0.00102	0.718	0.81	0.92	0.93	0.74	0.65	0.23	0.13	0.14	0.15	0.16	28.28	13.59	15.16	20.48	23.82
153	14975.4	0.8	0.00489	0.00181	0.714	1.74	2.24	1.99	1.5	1.44	0.53	0.57	0.27	0.38	0.52	30.75	25.46	13.54	25.28	36.25
151	14136.7	0.12	0.133	0.111	0.0467	0.35	0.43	0.33	0.33	0.45	0.1	0.11	0.08	0.08	0.16	28.87	26.86	22.77	24.14	35.73
