# Supplementary material for: Automated classification of group B Streptococcus into different clonal complexes using MALDI-TOF mass spectrometry
Source: Front Mol Biosci. 2024 Jun 27;11:1355448. doi: 10.3389/fmolb.2024.1355448 (PMC11236597; doi:10.3389/fmolb.2024.1355448)
Supplement: Supplementary file 1 [file DataSheet1.zip › Data Sheet 1/Supplementary xls2-The discriminative peaks used for generation of the modified GBS CCs subtyping MSP-M.xlsx]

## Sheet: CC10
Supplemental xls 2-MSP-M discriminative peaks for CC10 subclone of GBS strains
Peak no.	m/z	intensity	Weight(%)	Frequency(%)
1	3123	7.05	958	100
2	6249	20.43	938	100
3	6888	97.47	860	87.5
4	6938	97.47	557	100
5	9019	16.02	487	100

## Sheet: CC12
Supplemental xls 2-MSP-M discriminative peaks for CC12 subclone of GBS strains
Peak no.	m/z	intensity	Weight(%)	Frequency(%)
1	4514	24.57	200	100
2	5471	23.65	240	100
3	5886	1.35	423	95.8
4	6261	1.78	938	87.5
5	6892	31.04	860	100
6	7641	4.07	386	100
7	9028	14.29	381	100

## Sheet: CC17
Supplemental xls 2-MSP-M discriminative peaks for CC17 subclone of GBS strains
Peak no.	m/z	intensity	Weight(%)	Frequency(%)
1	3422	21.24	210	100
2	5880	5.83	423	100
3	5912	35.49	1830	100
4	6890	34.06	860	100
5	7624	4.12	386	79.2

## Sheet: CC19
Supplemental xls 2-MSP-M discriminative peaks for CC19 subclone of GBS strains
Peak no.	m/z	intensity	Weight(%)	Frequency(%)
1	4514	24.57	200	100
2	4730	46.3	200	100
3	5471	23.65	240	100
4	5917	10.33	570	100
5	6842	15.04	180	95.8
6	6891	31.13	860	100
7	8058	4.19	280	37.5

## Sheet: CC23
Supplemental xls 2-MSP-M discriminative peaks for CC23 subclone of GBS strains
Peak no.	m/z	intensity	Weight(%)	Frequency(%)
1	5202	14.38	251	100
2	5404	7.4	576	100
3	5913	9.83	1312	100
4	6210	5.54	383	91.7
5	6263	3.87	938	70.8
6	6893	18.53	860	100
7	6935	100	557	100
8	7071	2.95	385	41.7
9	10430	2.94	374	79.2
